# Supplementary material for: Hypomethylated Fgf3 is a potential biomarker for early detection of oral cancer in mice treated with the tobacco carcinogen dibenzo[def,p]chrysene
Source: PLoS One. 2017 Oct 26;12(10):e0186873. doi: 10.1371/journal.pone.0186873 (PMC5658092; doi:10.1371/journal.pone.0186873)
Supplement: S3 Table — (XLSX) [file pone.0186873.s003.xlsx]

## Sheet: ControlVsCarcinogen_diff25p_fil
chr	start	end	strand	pvalue	qvalue	meth.diff	prom	exon	intron	dist.to.feature	feature.name	feature.strand	Gene
chr7	28442826	28442826	+	5.34e-06	0.00781226	47.8284	0	0	1	3885	NM_028417	+	Ttc9b
chr9	59504569	59504569	+	6.48e-06	0.00781226	43.3803	1	0	1	396	NM_011099	+	Pkm
chr7	19955390	19955390	+	6.25e-08	0.000689779	43.2683	0	1	0	8827	NM_001010836	+	Ppp1r13l
chr4	150503856	150503856	+	8.26e-06	0.00880991	38.833	0	0	1	-71795	NM_009498	-	Vamp3
chr8	127736689	127736689	+	7.36e-06	0.00835185	36.25	0	0	1	158596	NM_174854	+	Disc1
chr8	127736699	127736699	+	8.31e-06	0.00880991	35.3156	0	0	1	158606	NM_174854	+	Disc1
chr1	191697657	191697657	+	5.04e-06	0.00775644	32.7674	0	1	0	48511	NM_026796	-	Smyd2
chr9	120843607	120843607	+	3.43e-06	0.0072114	31.5493	1	0	1	913	NM_001165902	+	Ctnnb1
chr14	102008344	102008344	+	3.29e-06	0.0072114	31.3013	1	1	0	65	NM_001081278	-	Tbc1d4
chr19	7069799	7069799	+	4.83e-07	0.00329302	29.0957	1	1	0	729	NM_026675	-	Nudt22
chr2	91297310	91297310	+	3.54e-06	0.0072114	25.9259	1	0	0	-378	NM_001145857	+	Lrp4
chr5	144049680	144049680	+	2.27e-06	0.0072114	25.2916	0	0	0	-17980	NM_017467	-	Zfp316
chr3	84990777	84990777	+	8.68e-08	0.000689779	-26.9018	0	0	0	-130664	NR_040542	+	1700036G14Rik
chr10	79594761	79594761	+	3.07e-06	0.0072114	-27.812	0	1	0	5372	NM_001195268	-	Cbarp
chr5	132193514	132193514	+	6.34e-06	0.00781226	-28.3474	0	0	1	-162625	NR_040704	+	4930563F08Rik
chr17	80062330	80062330	+	4.95e-06	0.00775644	-28.5125	0	0	1	48092	NM_201361	+	Rmdn2
chr19	5475315	5475315	+	3.88e-06	0.007223	-28.9493	1	0	1	582	NM_001164352	+	Efemp2
chr19	41751309	41751309	+	9.82e-06	0.00975083	-30.3728	0	0	1	67038	NM_015748	-	Slit1
chr5	141025267	141025267	+	5.81e-06	0.00781226	-30.9152	0	0	0	15755	NM_030022	-	Grifin
chr5	116617403	116617403	+	6.33e-06	0.00781226	-31.0516	0	0	1	-84149	NM_001101546	-	Tmem233
chr12	102220869	102220869	+	9.05e-06	0.00937762	-31.6985	0	0	1	39110	NR_035421	-	Mir1190
chr2	25255038	25255038	+	1.72e-08	0.000411155	-32.8208	0	1	0	-3532	NM_008721	+	Npdc1
chr17	88952526	88952526	+	5.03e-06	0.00775644	-33.6751	0	0	1	23064	NM_028658	+	Ppp1r21
chr11	120082669	120082669	+	1.51e-06	0.0072114	-34.7466	0	0	0	-11592	NM_198423	+	Bahcc1
chr11	116317982	116317982	+	1.08e-06	0.00570088	-36.7897	0	0	0	-2322	NM_001033267	-	Qrich2
chr8	108374632	108374632	+	7.05e-06	0.0082028	-37.0892	0	0	1	1277	NM_177150	-	Cenpt
chr7	152014445	152014445	+	6.55e-06	0.00781226	-37.6374	0	0	0	-10072	NM_008007	+	Fgf3
chr14	61342798	61342798	+	1.11e-10	5.3e-06	-39.2355	0	0	1	-44173	NM_183175	+	C1qtnf9
chr17	88952504	88952504	+	5.64e-06	0.00781226	-42.7962	0	0	1	23042	NM_028658	+	Ppp1r21
chr4	118863454	118863454	+	1.7e-06	0.0072114	-43.3333	1	0	0	-839	NM_013848	-	Ermap
