# Supplementary material for: Hypomethylated Fgf3 is a potential biomarker for early detection of oral cancer in mice treated with the tobacco carcinogen dibenzo[def,p]chrysene
Source: PLoS One. 2017 Oct 26;12(10):e0186873. doi: 10.1371/journal.pone.0186873 (PMC5658092; doi:10.1371/journal.pone.0186873)
Supplement: S4 Table — (XLSX) [file pone.0186873.s004.xlsx]

## Sheet: diff10p_all_filternorm_1 (1)
target.row	chr	start	end	meth.diff	dist.to.feature	feature.name	name	prom	exon	intron	feature.strand	strand	pvalue	qvalue
1	chr7	28442826	28442826	47.8284	3885	NM_028417	Ttc9b	0	0	1	+	+	5.34e-06	0.00781226
2	chr9	59504569	59504569	43.3803	396	NM_011099	Pkm	1	0	1	+	+	6.48e-06	0.00781226
3	chr7	19955390	19955390	43.2683	8827	NM_001010836	Ppp1r13l	0	1	0	+	+	6.25e-08	0.000689779
4	chr4	150503856	150503856	38.833	-71795	NM_009498	Vamp3	0	0	1	-	+	8.26e-06	0.00880991
5	chr8	127736689	127736689	36.25	158596	NM_174854	Disc1	0	0	1	+	+	7.36e-06	0.00835185
6	chr8	127736699	127736699	35.3156	158606	NM_174854	Disc1	0	0	1	+	+	8.31e-06	0.00880991
7	chr1	191697657	191697657	32.7674	48511	NM_026796	Smyd2	0	1	0	-	+	5.04e-06	0.00775644
8	chr9	120843607	120843607	31.5493	913	NM_001165902	Ctnnb1	1	0	1	+	+	3.43e-06	0.0072114
9	chr14	102008344	102008344	31.3013	65	NM_001081278	Tbc1d4	1	1	0	-	+	3.29e-06	0.0072114
10	chr19	7069799	7069799	29.0957	729	NM_026675	Nudt22	1	1	0	-	+	4.83e-07	0.00329302
11	chr2	91297310	91297310	25.9259	-378	NM_001145857	Lrp4	1	0	0	+	+	3.54e-06	0.0072114
12	chr5	144049680	144049680	25.2916	-17980	NM_017467	Zfp316	0	0	0	-	+	2.27e-06	0.0072114
13	chr12	28027157	28027157	24.9498	427	NM_009234	Sox11	1	1	0	-	+	5.63e-06	0.00781226
14	chr9	46137002	46137002	24.2004	-8934	NM_183104	4931429L15Rik	0	0	0	-	+	1.95e-06	0.0072114
15	chr4	43556381	43556381	24.1379	19075	NM_011602	Tln1	0	1	0	-	+	8.04e-08	0.000689779
16	chr13	98173861	98173861	22.5019	-31064	NR_110432	Lncenc1	0	0	0	+	+	4.05e-06	0.007223
17	chr18	81905639	81905639	22.1517	283181	NR_039589	Mir5127	0	0	0	-	+	3.12e-06	0.0072114
18	chr5	5573767	5573767	21.6952	-32	NR_033499	Gm8773	1	0	0	+	+	8.16e-08	0.000689779
19	chr5	106882427	106882427	21.0589	4759	NM_001005477	Barhl2	0	1	0	-	+	7.55e-06	0.00837265
20	chr11	97807493	97807493	20.0405	40268	NM_001163608	Plxdc1	0	0	1	-	+	2.69e-06	0.0072114
21	chr17	46435374	46435374	18.6275	499	NM_001286013	Dlk2	1	0	1	+	+	4.09e-06	0.007223
22	chr8	26285572	26285572	18.5185	-15868	NR_106187	Mir8108	0	0	1	-	+	2.54e-06	0.0072114
23	chr6	67326085	67326085	17.2414	47	NM_008354	Il12rb2	1	1	0	-	+	3.56e-06	0.0072114
24	chr7	52664725	52664725	14.5299	3397	NM_010596	Kcna7	0	1	0	+	+	2.22e-06	0.0072114
25	chr6	84411033	84411033	12.4088	-37202	NR_046063	Gm10445	0	0	0	-	+	3.34e-06	0.0072114
26	chrX	117040815	117040815	11.4319	12	NM_053114	Pabpc5	1	1	0	+	+	6.23e-06	0.00781226
27	chr1	157766143	157766143	-18.5185	54243	NM_001039184	Cep350	0	0	1	-	+	3.63e-06	0.0072114
28	chr5	77565628	77565628	-21.0474	-21481	NM_175606	Hopx	0	0	0	-	+	5.73e-07	0.00341725
29	chrX	98478022	98478022	-22.2222	8594	NM_021521	Med12	0	0	1	+	+	4.6e-06	0.00775644
30	chr13	54747354	54747354	-22.8495	24211	NM_178397	Faf2	0	0	1	+	+	9.44e-06	0.00957928
31	chr3	84990777	84990777	-26.9018	-130664	NR_040542	1700036G14Rik	0	0	0	+	+	8.68e-08	0.000689779
32	chr10	79594761	79594761	-27.812	5372	NM_001195268	Cbarp	0	1	0	-	+	3.07e-06	0.0072114
33	chr5	132193514	132193514	-28.3474	-162625	NR_040704	4930563F08Rik	0	0	1	+	+	6.34e-06	0.00781226
34	chr17	80062330	80062330	-28.5125	48092	NM_201361	Rmdn2	0	0	1	+	+	4.95e-06	0.00775644
35	chr19	5475315	5475315	-28.9493	582	NM_001164352	Efemp2	1	0	1	+	+	3.88e-06	0.007223
36	chr19	41751309	41751309	-30.3728	67038	NM_015748	Slit1	0	0	1	-	+	9.82e-06	0.00975083
37	chr5	141025267	141025267	-30.9152	15755	NM_030022	Grifin	0	0	0	-	+	5.81e-06	0.00781226
38	chr5	116617403	116617403	-31.0516	-84149	NM_001101546	Tmem233	0	0	1	-	+	6.33e-06	0.00781226
39	chr12	102220869	102220869	-31.6985	39110	NR_035421	Mir1190	0	0	1	-	+	9.05e-06	0.00937762
40	chr2	25255038	25255038	-32.8208	-3532	NM_008721	Npdc1	0	1	0	+	+	1.72e-08	0.000411155
41	chr17	88952526	88952526	-33.6751	23064	NM_028658	Ppp1r21	0	0	1	+	+	5.03e-06	0.00775644
42	chr11	120082669	120082669	-34.7466	-11592	NM_198423	Bahcc1	0	0	0	+	+	1.51e-06	0.0072114
43	chr11	116317982	116317982	-36.7897	-2322	NM_001033267	Qrich2	0	0	0	-	+	1.08e-06	0.00570088
44	chr8	108374632	108374632	-37.0892	1277	NM_177150	Cenpt	0	0	1	-	+	7.05e-06	0.0082028
45	chr7	152014445	152014445	-37.6374	-10072	NM_008007	Fgf3	0	0	0	+	+	6.55e-06	0.00781226
46	chr14	61342798	61342798	-39.2355	-44173	NM_183175	C1qtnf9	0	0	1	+	+	1.11e-10	5.3e-06
47	chr17	88952504	88952504	-42.7962	23042	NM_028658	Ppp1r21	0	0	1	+	+	5.64e-06	0.00781226
48	chr4	118863454	118863454	-43.3333	-839	NM_013848	Ermap	1	0	0	-	+	1.7e-06	0.0072114
